# Supplementary material for: Pan-Cancer Identification of Prognostic-Associated Metabolic Pathways
Source: Biology (Basel). 2023 Aug 14;12(8):1129. doi: 10.3390/biology12081129 (PMC10452188; doi:10.3390/biology12081129)
Supplement: Supplementary file 1 [file biology-12-01129-s001.zip]

Archive with 7 entries (7 files):
- Figure S1.jpg
- Figure S2.jpg
- Figure S3.jpg
- Table S1.xlsx
- Table S2.xlsx
- Table S3.xlsx
- Table S4.xlsx
