# Supplementary material for: Pan-Cancer Identification of Prognostic-Associated Metabolic Pathways
Source: Biology (Basel). 2023 Aug 14;12(8):1129. doi: 10.3390/biology12081129 (PMC10452188; doi:10.3390/biology12081129)
Supplement: Supplementary file 1 [file biology-12-01129-s001.zip › Table S1.xlsx]

## Sheet: Sheet1
Table S1. Summary of cancer samples in TCGA cohort.
Cancer type	Cancer Types	Number of samples	Gender		Age
			Male	Female
Adrenocortical carcinoma	ACC	79	31	48	14~77
Bladder urothelial carcinoma	BLCA	404	298	106	41~90
Breast invasive carcinoma	BRCA	1102	12	1090	26~90
Cervical squamous cell carcinoma and endocervical adenocarcinoma	CESC	304	0	304	20~88
Cholangio carcinoma	CHOL	30	14	16	50~78
Colon adenocarcinoma	COAD	284	155	129	31~90
Lymphoid neoplasm diffuse large B-cell lymphoma	DLBC	47	22	25	23~77
Esophageal carcinoma	ESCA	182	156	26	42~90
Glioblastoma multiforme	GBM	165	106	59	21~89
Head and neck squamous cell carcinoma	HNSC	520	383	137	24~90
Kidney chromophobe	KICH	63	38	25	26~78
Kidney renal clear cell carcinoma	KIRC	529	343	186	32~90
Kidney renal papillary cell carcinoma	KIRP	286	211	75	31~88
Acute myeloid leukemia	LAML	160	86	74	21~88
Brain lower grade glioma	LGG	527	290	237	14~75
Liver hepatocellular carcinoma	LIHC	372	251	121	16~90
Lung adenocarcinoma	LUAD	495	229	266	40~88
Lung squamous cell carcinoma	LUSC	487	360	127	40~90
Mesothelioma	MESO	84	69	15	42~81
Ovarian serous cystadenocarcinoma	OV	306	0	306	30~87
Pancreatic adenocarcinoma	PAAD	177	98	79	40~88
Pheochromocytoma and paraganglioma	PCPG	184	82	102	19~83
Prostate adenocarcinoma	PRAD	498	498	0	41~78
Rectum adenocarcinoma	READ	94	52	42	31~90
Sarcoma	SARC	263	119	144	20~90
Skin cutaneous melanoma	SKCM	462	287	175	15~90
Stomach adenocarcinoma	STAD	407	262	145	30~90
Testicular germ cell tumors	TGCT	137	137	0	14~53
Thyroid carcinoma	THCA	512	140	372	15~89
Thymoma	THYM	115	61	54	31~79
Uterine corpus endometrial carcinoma	UCEC	174	0	174	33~90
Uterine carcinosarcoma	UCS	57	0	57	51~90
Uveal melanoma	UVM	79	44	35	35~86
