# Supplementary material for: Pan-Cancer Identification of Prognostic-Associated Metabolic Pathways
Source: Biology (Basel). 2023 Aug 14;12(8):1129. doi: 10.3390/biology12081129 (PMC10452188; doi:10.3390/biology12081129)
Supplement: Supplementary file 1 [file biology-12-01129-s001.zip › Table S2.xlsx]

## Sheet: Sheet1
Table S2. 84 metabolic pathways from 11 major categories in KEGG
Main class	Sub class
Carbohydrate metabolism	Glycolysis / Gluconeogenesis
	Citrate cycle (TCA cycle)
	Pentose phosphate pathway
	Pentose and glucuronate interconversions
	Fructose and mannose metabolism
	Galactose metabolism
	Ascorbate and aldarate metabolism
	Starch and sucrose metabolism
	Amino sugar and nucleotide sugar metabolism
	Pyruvate metabolism
	Glyoxylate and dicarboxylate metabolism
	Propanoate metabolism
	Butanoate metabolism
	Inositol phosphate metabolism
Energy metabolism	Oxidative phosphorylation
	Nitrogen metabolism
	Sulfur metabolism
Lipid metabolism	Fatty acid biosynthesis
	Fatty acid elongation
	Fatty acid degradation
	Steroid biosynthesis
	Primary bile acid biosynthesis
	Steroid hormone biosynthesis
	Glycerolipid metabolism
	Glycerophospholipid metabolism
	Ether lipid metabolism
	Sphingolipid metabolism
	Arachidonic acid metabolism
	Linoleic acid metabolism
	alpha-Linolenic acid metabolism
	Biosynthesis of unsaturated fatty acids
Nucleotide metabolism	Purine metabolism
	Pyrimidine metabolism
Amino acid metabolism	Alanine, aspartate and glutamate metabolism
	Glycine, serine and threonine metabolism
	Cysteine and methionine metabolism
	Valine, leucine and isoleucine degradation
	Valine, leucine and isoleucine biosynthesis
	Lysine degradation
	Arginine biosynthesis
	Arginine and proline metabolism
	Histidine metabolism
	Tyrosine metabolism
	Phenylalanine metabolism
	Tryptophan metabolism
	Phenylalanine, tyrosine and tryptophan biosynthesis
Metabolism of other amino acids	beta-Alanine metabolism
	Taurine and hypotaurine metabolism
	Phosphonate and phosphinate metabolism
	Selenocompound metabolism
	D-Amino acid metabolism
	Glutathione metabolism
Glycan biosynthesis and metabolism	N-Glycan biosynthesis
	Various types of N-glycan biosynthesis
	Mucin type O-glycan biosynthesis
	Mannose type O-glycan biosynthesis
	Other types of O-glycan biosynthesis
	Glycosaminoglycan biosynthesis - chondroitin sulfate / dermatan sulfate
	Glycosaminoglycan biosynthesis - heparan sulfate / heparin
	Glycosaminoglycan biosynthesis - keratan sulfate
	Glycosaminoglycan degradation
	Glycosylphosphatidylinositol (GPI)-anchor biosynthesis
	Glycosphingolipid biosynthesis - lacto and neolacto series
	Glycosphingolipid biosynthesis - globo and isoglobo series
	Glycosphingolipid biosynthesis - ganglio series
	Other glycan degradation
Metabolism of cofactors and vitamins	Thiamine metabolism
	Riboflavin metabolism
	Vitamin B6 metabolism
	Nicotinate and nicotinamide metabolism
	Pantothenate and CoA biosynthesis
	Biotin metabolism
	Lipoic acid metabolism
	Folate biosynthesis
	One carbon pool by folate
	Retinol metabolism
	Porphyrin metabolism
	Ubiquinone and other terpenoid-quinone biosynthesis
Metabolism of terpenoids and polyketides	Terpenoid backbone biosynthesis
Biosynthesis of other secondary metabolites	Caffeine metabolism
	Neomycin, kanamycin and gentamicin biosynthesis
Xenobiotics biodegradation and metabolism	Metabolism of xenobiotics by cytochrome P450
	Drug metabolism - cytochrome P450
	Drug metabolism - other enzymes
