# Supplementary material for: Pan-Cancer Identification of Prognostic-Associated Metabolic Pathways
Source: Biology (Basel). 2023 Aug 14;12(8):1129. doi: 10.3390/biology12081129 (PMC10452188; doi:10.3390/biology12081129)
Supplement: Supplementary file 1 [file biology-12-01129-s001.zip › Table S3.xlsx]

## Sheet: Sheet1
Table S3. Gene list of 84 metabolic pathways in KEGG
Glycolysis / Gluconeogenesis	Citrate cycle (TCA cycle)	Pentose phosphate pathway	Pentose and glucuronate interconversions	Fructose and mannose metabolism	Galactose metabolism	Ascorbate and aldarate metabolism	Fatty acid biosynthesis	Fatty acid elongation	Fatty acid degradation	Steroid biosynthesis	Primary bile acid biosynthesis	Ubiquinone and other terpenoid-quinone biosynthesis	Steroid hormone biosynthesis	Oxidative phosphorylation	Arginine biosynthesis	Purine metabolism	Caffeine metabolism	Pyrimidine metabolism	Alanine, aspartate and glutamate metabolism	Glycine, serine and threonine metabolism	Cysteine and methionine metabolism	Valine, leucine and isoleucine degradation	Valine, leucine and isoleucine biosynthesis	Lysine degradation	Arginine and proline metabolism	Histidine metabolism	Tyrosine metabolism	Phenylalanine metabolism	Tryptophan metabolism	Phenylalanine, tyrosine and tryptophan biosynthesis	beta-Alanine metabolism	Taurine and hypotaurine metabolism	Phosphonate and phosphinate metabolism	Selenocompound metabolism	D-Amino acid metabolism	Glutathione metabolism	Starch and sucrose metabolism	N-Glycan biosynthesis	Other glycan degradation	Mucin type O-glycan biosynthesis	Various types of N-glycan biosynthesis	Other types of O-glycan biosynthesis	Mannose type O-glycan biosynthesis	Amino sugar and nucleotide sugar metabolism	Neomycin, kanamycin and gentamicin biosynthesis	Glycosaminoglycan degradation	Glycosaminoglycan biosynthesis - chondroitin sulfate / dermatan sulfate	Glycosaminoglycan biosynthesis - keratan sulfate	Glycosaminoglycan biosynthesis - heparan sulfate / heparin
ACSS1	ACLY	ALDOA	AKR1A1	AKR1B1	AKR1B1	AKR1A1	ACACA	ACAA2	ACAA1	CEL	ACOT8	COQ2	AKR1C1	ATP12A	ABHD14A-ACY1	ADA	CYP1A2	AK9	ABAT	AGXT	ADI1	AACS	BCAT1	AADAT	AGMAT	ALDH1B1	ADH1A	ALDH3A1	AADAT	GOT1	ABAT	ADO	CEPT1	CTH	DAO	ANPEP	AGL	ALG1	AGA	B3GNT3	ALG1	B3GLCT	B3GALNT2	AMDHD2	GCK	ARSB	B3GALT6	B3GNT2	B3GALT6
ACSS2	ACO1	ALDOB	AKR1B1	AKR1B10	AKR1B10	ALDH1B1	ACACB	ACOT1	ACAA2	CYP24A1	ACOX2	COQ3	AKR1C2	ATP4A	ACY1	ADA2	CYP2A6	ASMTL	ADSL	AGXT2	AGXT2	ABAT	BCAT2	AASS	ALDH18A1	ALDH2	ADH1B	ALDH3B1	AANAT	GOT1L1	ACADS	BAAT	CHPT1	INMT	DDO	CHAC1	AMY1A	ALG10	ENGASE	B3GNT6	ALG11	B4GALT1	B3GAT1	CHIA	HK1	GALNS	B3GAT3	B3GNT7	B3GAT3
ADH1A	ACO2	ALDOC	AKR1B10	ALDOA	B4GALT1	ALDH2	ACSBG1	ACOT2	ACADL	CYP27B1	AKR1C4	COQ5	AKR1C3	ATP4B	ARG1	ADCY1	CYP2A7	CAD	ADSS1	ALAS1	AHCY	ACAA1	SDS	ACAT1	ALDH1B1	ALDH3A1	ADH1C	ALDH3B2	ACAT1	GOT2	ACOX1	CDO1	PCYT1A	KYAT1	DGLUCY	CHAC2	AMY1B	ALG10B	FUCA1	B4GALT5	ALG12	B4GALT2	B3GAT2	CHIT1	HK2	GLB1	B4GALT7	B4GALT1	B4GALT7
ADH1B	CS	DERA	CRPPA	ALDOB	B4GALT2	ALDH3A2	ACSBG2	ACOT4	ACADM	CYP2R1	AKR1D1	COQ6	AKR1C4	ATP5F1A	ARG2	ADCY10	NAT1	CANT1	ADSS2	ALAS2	AHCYL1	ACAA2	SDSL	ACAT2	ALDH2	ALDH3A2	ADH4	AOC2	ACAT2	IL4I1	ACOX3	CSAD	PCYT1B	KYAT3	GLS	G6PD	AMY1C	ALG11	FUCA2	C1GALT1	ALG13	B4GALT3	B4GALT1	CMAS	HK3	GNS	CHPF	B4GALT2	EXT1
ADH1C	DLAT	FBP1	CRYL1	ALDOC	G6PC1	ALDH7A1	ACSF3	ACOT7	ACADS	CYP51A1	AMACR	COQ7	AKR1D1	ATP5F1B	ASL	ADCY2	NAT2	CDA	AGXT	ALDH7A1	AHCYL2	ACAD8		ALDH1B1	ALDH3A2	ALDH3B1	ADH5	AOC3	ACMSD	PAH	ALDH1B1	FMO1	PCYT2	MARS1	GLS2	GCLC	AMY2A	ALG12	GBA	C1GALT1C1	ALG14	C1GALT1	B4GALT2	CYB5R1	HKDC1	GUSB	CHPF2	B4GALT3	EXT2
ADH4	DLD	FBP2	DCXR	ENOSF1	G6PC2	ALDH9A1	ACSL1	ECHS1	ACADSB	DHCR24	BAAT	GGCX	COMT	ATP5F1C	ASS1	ADCY3	XDH	CMPK1	AGXT2	AMT	AMD1	ACADM		ALDH2	ALDH4A1	ALDH3B2	ADH6	DDC	AFMID	TAT	ALDH2	FMO2	SELENOI	MARS2	SRR	GCLM	AMY2B	ALG13	GBA2	C1GALT1C1L	ALG2	C1GALT1C1	B4GALT3	CYB5R2		HEXA	CHST11	B4GALT4	EXTL1
ADH5	DLST	G6PD	DHDH	FBP1	G6PC3	GUSB	ACSL3	ELOVL1	ACADVL	DHCR7	CH25H	HPD	CYP11A1	ATP5F1D	CPS1	ADCY4		CMPK2	ALDH4A1	AOC2	APIP	ACADS		ALDH3A2	ALDH7A1	ALDH7A1	ADH7	GOT1	ALDH1B1		ALDH3A1	FMO3		MTR		GGCT	ENPP1	ALG14	GLB1	GALNT1	ALG3	C1GALT1C1L	B4GAT1	CYB5R3		HEXB	CHST12	CHST1	EXTL2
ADH6	FH	GLYCTK	FGGY	FBP2	GAA	KL	ACSL4	ELOVL2	ACAT1	EBP	CYP27A1	NQO1	CYP11B1	ATP5F1E	GLS	ADCY5		CTPS1	ALDH5A1	AOC3	BCAT1	ACADSB		ALDH7A1	ALDH9A1	ALDH9A1	ALDH3A1	GOT1L1	ALDH2		ALDH3A2	FMO4		PAPSS1		GGT1	ENPP3	ALG2	HEXA	GALNT10	ALG9	COLGALT1	CHST10	CYB5R4		HGSNAT	CHST13	CHST2	EXTL3
ADH7	IDH1	GPI	GUSB	FCSK	GALE	MIOX	ACSL5	ELOVL3	ACAT2	FDFT1	CYP39A1	TAT	CYP11B2	ATP5MC1	GLS2	ADCY6		CTPS2	ASL	BHMT	BCAT2	ACAT1		ALDH9A1	AMD1	AMDHD1	ALDH3B1	GOT2	ALDH3A2		ALDH3B1	FMO5		PAPSS2		GGT5	G6PC1	ALG3	HEXB	GALNT11	B4GALNT3	COLGALT2	CRPPA	CYB5RL		HPSE	CHST14	CHST4	GLCE
ADPGK	IDH2	H6PD	KL	FPGT	GALK1	RGN	ACSL6	ELOVL4	ACOX1	HSD17B7	CYP46A1	VKORC1	CYP17A1	ATP5MC2	GLUD1	ADCY7		DCK	ASNS	BPGM	BHMT	ACAT2		ASH1L	AOC1	AOC1	ALDH3B2	HPD	ALDH7A1		ALDH3B2	GAD1		PSTK		GGT6	G6PC2	ALG5	HEXD	GALNT12	B4GALNT4	EOGT	FKRP	FCSK		HPSE2	CHST15	CHST6	HS2ST1
AKR1A1	IDH3A	IDNK	RPE	GFUS	GALM	UGDH	CBR4	ELOVL5	ACOX3	LBR	CYP7A1	VKORC1L1	CYP19A1	ATP5MC3	GLUD2	ADCY8		DCTD	ASPA	CBS	BHMT2	ACSF3		BBOX1	ARG1	ASPA	AOC2	IL4I1	ALDH8A1		ALDH6A1	GAD2		SCLY		GGT7	G6PC3	ALG6	MAN2B1	GALNT13	B4GALT1	GALNT1	FKTN	FPGT		HYAL1	CHST3	FUT8	HS3ST1
ALDH1B1	IDH3B	PFKL	RPEL1	GMDS	GALT	UGT1A1	FASN	ELOVL6	ACSBG1	LIPA	CYP7B1		CYP1A1	ATP5ME	GLUL	ADCY9		DCTPP1	ASRGL1	CHDH	CBS	AGXT2		CAMKMT	ARG2	CARNMT1	AOC3	MAOA	ALDH9A1		ALDH7A1	GADL1		SEPHS1		GPX1	GAA	ALG8	MAN2B2	GALNT14	B4GALT2	GALNT10	FUT4	GALE		HYAL2	CHST7	ST3GAL1	HS3ST2
ALDH2	IDH3G	PFKM	SORD	GMPPA	GANC	UGT1A10	HSD17B8	ELOVL7	ACSBG2	LSS	CYP8B1		CYP1A2	ATP5MF	GOT1	ADK		DHODH	ASS1	CTH	CDO1	ALDH1B1		COLGALT1	AZIN2	CARNS1	AOX1	MAOB	AOC1		ALDH9A1	GGT1		SEPHS2		GPX2	GANC	ALG9	MAN2C1	GALNT15	B4GALT3	GALNT11	FUT9	GALK1		HYAL3	CHSY1	ST3GAL2	HS3ST3A1
ALDH3A1	MDH1	PFKP	UGDH	GMPPB	GCK	UGT1A3	HTD2	HACD1	ACSL1	MSMO1	HSD17B4		CYP1B1	ATP5MG	GOT1L1	ADPRM		DPYD	CAD	DAO	CTH	ALDH2		COLGALT2	CARNS1	CNDP1	COMT	MIF	AOX1		AOC2	GGT5		SEPSECS		GPX3	GBA3	B4GALT1	MANBA	GALNT16	CHST8	GALNT12	LARGE1	GALK2		HYAL4	CHSY3	ST3GAL3	HS3ST3B1
ALDH3A2	MDH2	PGD	UGP2	HK1	GLA	UGT1A4	MCAT	HACD2	ACSL3	NSDHL	HSD3B7		CYP21A2	ATP5PB	GOT2	ADSL		DPYS	CPS1	DLD	DNMT1	ALDH3A2		DHTKD1	CKB	CNDP2	DBH	PAH	ASMT		AOC3	GGT6		TXNRD1		GPX4	GBE1	B4GALT2	NEU1	GALNT17	CHST9	GALNT13	LARGE2	GALT		IDS	CSGALNACT1		HS3ST5
ALDH3B1	OGDH	PGLS	UGT1A1	HK2	GLB1	UGT1A5	MECR	HACD3	ACSL4	SC5D	SCP2		CYP2E1	ATP5PD	GPT	ADSS1		DTYMK	DDO	DMGDH	DNMT3A	ALDH6A1		DLD	CKM	FTCD	DCT	TAT	CAT		CARNS1	GGT7		TXNRD2		GPX5	GCK	B4GALT3	NEU2	GALNT18	DAD1	GALNT14	MGAT5B	GCK		IDUA	CSGALNACT2		HS6ST1
ALDH3B2	OGDHL	PGM1	UGT1A10	HK3	HK1	UGT1A6	OLAH	HACD4	ACSL5	SOAT1	SLC27A5		CYP3A4	ATP5PF	GPT2	ADSS2		DUT	FOLH1	GAMT	DNMT3B	ALDH7A1		DLST	CKMT1A	HAL	DDC		CYP1A1		CNDP1			TXNRD3		GPX6	GPI	DAD1	NEU3	GALNT2	DDOST	GALNT15	POMGNT1	GFPT1		NAGLU	DSE		HS6ST2
ALDH7A1	PC	PGM2	UGT1A3	HKDC1	HK2	UGT1A7	OXSM	HADH	ACSL6	SOAT2			CYP3A5	ATP5PO	NAGS	AK1		ENPP1	GAD1	GATM	ENOPH1	ALDH9A1		DOT1L	CKMT1B	HDC	FAH		CYP1A2		CNDP2					GPX7	GYG1	DDOST	NEU4	GALNT3	FUT8	GALNT16	POMGNT2	GFPT2		SGSH	UST		HS6ST3
ALDH9A1	PCK1	PRPS1	UGT1A4	KHK	HK3	UGT1A8		HADHA	ADH1A	SQLE			CYP3A7	ATP6	NOS1	AK2		ENPP3	GAD2	GCAT	GCLC	AOX1		ECHS1	CKMT2	HNMT	FAHD1		CYP1B1		CSAD					GPX8	GYG2	DOLK		GALNT4	HEXA	GALNT17	POMK	GFUS		SPAM1	XYLT1		NDST1
ALDOA	PCK2	PRPS1L1	UGT1A5	MPI	HKDC1	UGT1A9		HADHB	ADH1B	TM7SF2			CYP3A7-CYP3A51P	ATP6AP1	NOS2	AK3		ENTPD1	GFPT1	GCSH	GCLM	AUH		EHHADH	CNDP1	MAOA	GOT1		DDC		DPYD					GSR	GYS1	DOLPP1		GALNT5	HEXB	GALNT18	POMT1	GMDS			XYLT2		NDST2
ALDOB	PDHA1	PRPS2	UGT1A6	PFKFB1	LALBA	UGT2A1		HSD17B12	ADH1C				CYP7A1	ATP6V0A1	NOS3	AK4		ENTPD3	GFPT2	GLDC	GOT1	BCAT1		EHMT1	CNDP2	MAOB	GOT1L1		DHTKD1		DPYS					GSS	GYS2	DPAGT1		GALNT6	HEXD	GALNT2	POMT2	GMPPA					NDST3
ALDOC	PDHA2	RBKS	UGT1A7	PFKFB2	LCT	UGT2A2		MECR	ADH4				CYP7B1	ATP6V0A2	OTC	AK5		ENTPD4	GLS	GLYCTK	GOT1L1	BCAT2		EHMT2	DAO	UROC1	GOT2		DLD		ECHS1					GSTA1	HK1	DPM1		GALNT7	MAN1A1	GALNT3	RXYLT1	GMPPB					NDST4
BPGM	PDHB	RGN	UGT1A8	PFKFB3	MGAM	UGT2A3		PPT1	ADH5				DHRS11	ATP6V0A4		AK6		ENTPD5	GLS2	GNMT	GOT2	BCKDHA		EZH1	GAMT		GSTZ1		DLST		EHHADH					GSTA2	HK2	DPM2		GALNT8	MAN1A2	GALNT4	ST3GAL3	GNE					XYLT1
DLAT	SDHA	RPE	UGT1A9	PFKFB4	MGAM2	UGT2B10		PPT2	ADH6				HSD11B1	ATP6V0B		AK7		ENTPD6	GLUD1	GRHPR	GSS	BCKDHB		EZH2	GATM		HGD		ECHS1		GAD1					GSTA3	HK3	DPM3		GALNT9	MAN1B1	GALNT5		GNPDA1					XYLT2
DLD	SDHB	RPEL1	UGT2A1	PFKL	PFKL	UGT2B11		TECR	ADH7				HSD11B1L	ATP6V0C		AK8		ENTPD8	GLUD2	LOC102724560	IL4I1	DBT		GCDH	GOT1		HPD		EHHADH		GAD2					GSTA4	HKDC1	FUT8		GALNTL5	MAN1C1	GALNT6		GNPDA2
ENO1	SDHC	RPIA	UGT2A2	PFKM	PFKM	UGT2B15		THEM4	ALDH1B1				HSD11B2	ATP6V0D1		AK9		HDDC2	GLUL	MAOA	KYAT1	DLD		HADH	GOT1L1		IL4I1		GCDH		GADL1					GSTA5	MGAM	GANAB		GALNTL6	MAN2A1	GALNT7		GNPNAT1
ENO2	SDHD	TALDO1	UGT2A3	PFKP	PFKP	UGT2B17		THEM5	ALDH2				HSD17B1	ATP6V0D2		ALLC		NME1	GOT1	MAOB	KYAT3	ECHS1		HADHA	GOT2		LRTOMT		HAAO		HADHA					GSTK1	MGAM2	MAN1A1		GCNT1	MAN2A2	GALNT8		GPI
ENO3	SUCLA2	TKT	UGT2B10	PMM1	PGM1	UGT2B28			ALDH3A2				HSD17B11	ATP6V0E1		AMPD1		NME1-NME2	GOT1L1	PGAM1	LACC1	EHHADH		HYKK	HOGA1		MAOA		HADH		HIBCH					GSTM1	PGM1	MAN1A2		GCNT3	MGAT1	GALNT9		HEXA
ENO4	SUCLG1	TKTL1	UGT2B11	PMM2	PGM2	UGT2B4			ALDH7A1				HSD17B12	ATP6V0E2		AMPD2		NME2	GOT2	PGAM2	LDHA	HADH		KMT2A	L3HYPDH		MAOB		HADHA		MLYCD					GSTM2	PGM2	MAN1B1		GCNT4	MGAT2	GALNTL5		HEXB
FBP1	SUCLG2	TKTL2	UGT2B15	SORD	SI	UGT2B7			ALDH9A1				HSD17B2	ATP6V1A		AMPD3		NME3	GPT	PGAM4	LDHAL6A	HADHA		KMT2B	LAP3		MIF		IDO1		SMOX					GSTM3	PGM2L1	MAN1C1		POC1B-GALNT4	MGAT4A	GALNTL6		HK1
FBP2			UGT2B17	TIGAR	UGP2				CPT1A				HSD17B3	ATP6V1B1		APRT		NME4	GPT2	PHGDH	LDHAL6B	HADHB		KMT2C	MAOA		PNMT		IDO2		UPB1					GSTM4	PYGB	MAN2A1		ST3GAL1	MGAT4B	GXYLT1		HK2
G6PC1			UGT2B28	TKFC					CPT1B				HSD17B6	ATP6V1B2		ATIC		NME6	IL4I1	PIPOX	LDHB	HIBADH		KMT2D	MAOB		TAT		IL4I1							GSTM5	PYGL	MAN2A2		ST3GAL2	MGAT4C	GXYLT2		HK3
G6PC2			UGT2B4	TPI1					CPT1C				HSD17B7	ATP6V1C1		CANT1		NME7	NAT8L	PSAT1	LDHC	HIBCH		KMT2E	NOS1		TH		INMT							GSTO1	PYGM	MGAT1		ST6GALNAC1	MGAT4D	LFNG		HKDC1
G6PC3			UGT2B7						CPT2				HSD17B8	ATP6V1C2		DCK		NT5C	NIT2	PSPH	LOC102724560	HMGCL		KMT5A	NOS2		TPO		KMO							GSTO2	SI	MGAT2		ST6GALNAC2	RPN1	MFNG		MPI
GALM			XYLB						CYP2U1				HSD3B1	ATP6V1D		DGUOK		NT5C1A	PPAT	SARDH	MAT1A	HMGCLL1		KMT5B	NOS3		TYR		KYAT1							GSTP1	TREH	MGAT3		ST6GALNAC3	RPN2	OGT		NAGK
GAPDH									ECHS1				HSD3B2	ATP6V1E1		ENPP1		NT5C1B	RIMKLA	SDS	MAT2A	HMGCS1		KMT5C	OAT		TYRP1		KYAT3							GSTT1	UGP2	MGAT4A		ST6GALNAC4	ST3GAL3	PLOD3		NANP
GAPDHS									ECI1				LRTOMT	ATP6V1E2		ENPP3		NT5C1B-RDH14	RIMKLB	SDSL	MAT2B	HMGCS2		MECOM	ODC1				KYNU							GSTT2		MGAT4B			STT3A	POC1B-GALNT4		NANS
GCK									ECI2				SRD5A1	ATP6V1F		ENPP4		NT5C2		SHMT1	MDH1	HSD17B10		NSD1	P4HA1				MAOA							GSTT2B		MGAT4C			STT3B	POFUT1		NPL
GPI									EHHADH				SRD5A2	ATP6V1G1		ENTPD1		NT5C3A		SHMT2	MDH2	IL4I1		NSD2	P4HA2				MAOB							HPGDS		MGAT4D			TUSC3	POFUT2		PGM1
HK1									GCDH				SRD5A3	ATP6V1G2		ENTPD2		NT5C3B		SRR	MPST	IVD		NSD3	P4HA3				TDO2							IDH1		MGAT5				POGLUT1		PGM2
HK2									HADH				STS	ATP6V1G3		ENTPD3		NT5DC4			MRI1	MCCC1		PHYKPL	PRODH				TPH1							IDH2		MGAT5B				POMT1		PGM3
HK3									HADHA				SULT1E1	ATP6V1H		ENTPD4		NT5E			MTAP	MCCC2		PIPOX	PRODH2				TPH2							LANCL1		MOGS				POMT2		PMM1
HKDC1									HADHB				SULT2B1	ATP8		ENTPD5		NT5M			MTR	MCEE		PLOD1	PYCR1											LAP3		RPN1				RFNG		PMM2
LDHA													UGT1A1	COX1		ENTPD6		NUDT2			PHGDH	MMUT		PLOD2	PYCR2											MGST1		RPN2				ST3GAL3		RENBP
LDHAL6A													UGT1A10	COX10		ENTPD8		RRM1			PSAT1	OXCT1		PLOD3	PYCR3											MGST2		SRD5A3				ST6GAL1		UAP1
LDHAL6B													UGT1A3	COX11		FHIT		RRM2			SDS	OXCT2		PRDM16	SAT1											MGST3		ST6GAL1				ST6GAL2		UAP1L1
LDHB													UGT1A4	COX15		GART		RRM2B			SDSL	PCCA		PRDM2	SAT2											NAT8		ST6GAL2				XXYLT1		UGDH
LDHC													UGT1A5	COX17		GDA		TK1			SMS	PCCB		PRDM6	SMOX											ODC1		STT3A						UGP2
MINPP1													UGT1A6	COX2		GMPR		TK2			SRM			PRDM7	SMS											OPLAH		STT3B						UXS1
PCK1													UGT1A7	COX3		GMPR2		TYMP			TAT			PRDM9	SRM											PGD		TUSC3
PCK2													UGT1A8	COX4I1		GMPS		TYMS			TST			SETD1A												PRDX6
PDHA1													UGT1A9	COX4I2		GUCY1A1		UCK1						SETD1B												RRM1
PDHA2													UGT2A1	COX5A		GUCY1A2		UCK2						SETD2												RRM2
PDHB													UGT2A2	COX5B		GUCY1B1		UCKL1						SETD7												RRM2B
PFKL													UGT2A3	COX6A1		GUCY2C		UMPS						SETDB1												SMS
PFKM													UGT2B10	COX6A2		GUCY2D		UPB1						SETDB2												SRM
PFKP													UGT2B11	COX6B1		GUCY2F		UPP1						SETMAR												TXNDC12
PGAM1													UGT2B15	COX6B2		GUK1		UPP2						SMYD1
PGAM2													UGT2B17	COX6C		HDDC2								SMYD2
PGAM4													UGT2B28	COX7A1		HDDC3								SMYD3
PGK1													UGT2B4	COX7A2		HPRT1								SUV39H1
PGK2													UGT2B7	COX7A2L		IMPDH1								SUV39H2
PGM1														COX7B		IMPDH2								TMLHE
PGM2														COX7B2		ITPA
PKLR														COX7C		LACC1
PKM														COX8A		NME1
TPI1														COX8C		NME1-NME2
[truncated: 34 more columns]
