# Supplementary material for: Pan-Cancer Identification of Prognostic-Associated Metabolic Pathways
Source: Biology (Basel). 2023 Aug 14;12(8):1129. doi: 10.3390/biology12081129 (PMC10452188; doi:10.3390/biology12081129)
Supplement: Supplementary file 1 [file biology-12-01129-s001.zip › Table S4.xlsx]

## Sheet: Table S4
Table S4. The ssGSEA scores of 84 metabolic pathways in TCGA cohort.
cancer	GBM	GBM	GBM	GBM	GBM	OV	OV	OV	OV	OV	LUAD	LUAD	LUAD	LUAD	LUAD	LUAD	LUAD	LUAD	LUAD	LUAD	LUAD	LUAD	LUAD	LUAD	LUAD	LUAD	LUAD	LUAD	LUAD	LUAD	LUAD	LUAD	LUAD	LUAD	LUAD	LUAD	LUAD	LUAD	LUAD	LUAD	LUAD	LUAD	LUAD	LUAD	GBM	GBM	GBM	GBM	GBM
sample	TCGA-02-0047-01	TCGA-02-0055-01	TCGA-02-2483-01	TCGA-02-2485-01	TCGA-02-2486-01	TCGA-04-1348-01	TCGA-04-1362-01	TCGA-04-1364-01	TCGA-04-1365-01	TCGA-04-1514-01	TCGA-05-4244-01	TCGA-05-4249-01	TCGA-05-4250-01	TCGA-05-4382-01	TCGA-05-4384-01	TCGA-05-4389-01	TCGA-05-4390-01	TCGA-05-4395-01	TCGA-05-4396-01	TCGA-05-4397-01	TCGA-05-4398-01	TCGA-05-4402-01	TCGA-05-4403-01	TCGA-05-4405-01	TCGA-05-4410-01	TCGA-05-4415-01	TCGA-05-4417-01	TCGA-05-4418-01	TCGA-05-4420-01	TCGA-05-4422-01	TCGA-05-4424-01	TCGA-05-4425-01	TCGA-05-4426-01	TCGA-05-4427-01	TCGA-05-4430-01	TCGA-05-4432-01	TCGA-05-4433-01	TCGA-05-4434-01	TCGA-05-5420-01	TCGA-05-5423-01	TCGA-05-5425-01	TCGA-05-5428-01	TCGA-05-5429-01	TCGA-05-5715-01	TCGA-06-0125-01	TCGA-06-0125-02	TCGA-06-0129-01	TCGA-06-0130-01	TCGA-06-0132-01
Glycolysis / Gluconeogenesis	0.211585	0.209655	0.191154	0.180559	0.23492	0.2174	0.173979	0.208541	0.211441	0.181619	0.235314	0.223967	0.229051	0.227044	0.251961	0.278881	0.233541	0.225414	0.241934	0.231593	0.225595	0.24915	0.248795	0.210908	0.250768	0.223708	0.218662	0.242301	0.225096	0.264856	0.242684	0.259378	0.219342	0.214933	0.223787	0.235783	0.250392	0.261498	0.230213	0.240016	0.243154	0.237981	0.267063	0.245004	0.187937	0.20514	0.169246	0.20402	0.227066
Citrate cycle (TCA cycle)	0.379357	0.392666	0.380584	0.374203	0.398153	0.419781	0.371624	0.394372	0.390928	0.332381	0.388747	0.378341	0.386416	0.383493	0.395513	0.405244	0.389719	0.386575	0.397858	0.455283	0.366712	0.380148	0.379596	0.357349	0.395506	0.38915	0.387654	0.451512	0.39174	0.400104	0.390914	0.38088	0.383535	0.35719	0.381388	0.407552	0.348911	0.397391	0.405907	0.396653	0.428498	0.383372	0.402451	0.385712	0.366908	0.366246	0.351986	0.373458	0.411287
Pentose phosphate pathway	0.251701	0.278872	0.242487	0.253661	0.285092	0.273338	0.250348	0.238155	0.270684	0.234613	0.295602	0.247011	0.281994	0.287143	0.249177	0.297464	0.26057	0.309462	0.246159	0.306905	0.293401	0.274313	0.284525	0.252008	0.261144	0.286268	0.254197	0.269327	0.273479	0.277139	0.289871	0.272791	0.29001	0.252905	0.2576	0.274593	0.286363	0.287783	0.267948	0.272783	0.273111	0.310558	0.305513	0.268221	0.237822	0.255051	0.217715	0.258345	0.277607
Pentose and glucuronate interconversions	-0.161387	-0.116216	-0.151472	-0.161041	-0.131091	-0.0894686	-0.164768	-0.0851557	-0.121858	-0.127218	-0.112923	-0.0744119	-0.0942692	-0.0977954	-0.0436756	0.0915505	-0.0661414	0.0157032	0.0100835	0.0385645	-0.0481532	-0.00955911	0.0729105	-0.119458	-0.117571	-0.122044	-0.0892485	-0.000513945	-0.0619623	0.132279	-0.0518921	-0.0940106	-0.0825883	-0.134256	-0.0737685	-0.0569189	0.0529875	0.0125947	-0.0178807	-0.0679818	-0.0111148	0.070865	0.109779	0.0723718	-0.159693	-0.153206	-0.15986	-0.130448	-0.130989
Fructose and mannose metabolism	0.238479	0.237496	0.192678	0.175943	0.236443	0.240461	0.123128	0.17409	0.208194	0.151432	0.286622	0.259012	0.255496	0.250077	0.262758	0.287118	0.267244	0.264306	0.214284	0.260018	0.30024	0.256494	0.305772	0.218945	0.257471	0.227063	0.217655	0.270017	0.23272	0.278089	0.249871	0.28883	0.300854	0.229158	0.220336	0.228811	0.304412	0.286732	0.267783	0.249907	0.249349	0.309755	0.338644	0.273468	0.205489	0.240582	0.186368	0.226769	0.244549
Galactose metabolism	0.191	0.241958	0.186545	0.1425	0.248276	0.237363	0.139329	0.194783	0.216954	0.176337	0.267906	0.21199	0.254468	0.247989	0.244681	0.30618	0.247097	0.285108	0.187488	0.248698	0.287731	0.248576	0.279019	0.205684	0.221215	0.249262	0.206666	0.289334	0.244449	0.246289	0.233186	0.249983	0.262235	0.21891	0.212376	0.228438	0.277981	0.295485	0.240138	0.237877	0.256083	0.284047	0.263178	0.253188	0.187829	0.208371	0.154053	0.233068	0.210474
Ascorbate and aldarate metabolism	-0.156149	-0.125299	-0.165856	-0.137544	-0.125671	-0.096841	-0.157876	-0.099705	-0.125621	-0.137677	-0.0835123	-0.072542	-0.101314	-0.0937587	-0.0693451	0.0655434	-0.0517532	-0.0263977	0.0213511	0.0422385	-0.109833	-0.00325994	0.0450437	-0.106246	-0.0745874	-0.108595	-0.063302	-0.0298699	-0.096948	0.130633	-0.0500186	-0.0756869	-0.0996294	-0.122206	-0.0549319	-0.0355467	0.0331078	-0.00567139	-0.0478364	-0.0696114	-0.0277898	-0.00410104	0.0840806	0.0836843	-0.147077	-0.132835	-0.169076	-0.12596	-0.132547
Fatty acid biosynthesis	0.177057	0.13288	0.10512	0.12438	0.135534	0.147697	0.0937413	0.110287	0.121406	0.118108	0.18185	0.166198	0.167384	0.134844	0.190267	0.16914	0.149402	0.196282	0.185196	0.169441	0.148858	0.166502	0.162072	0.169644	0.1821	0.169721	0.146006	0.185944	0.141015	0.163992	0.182365	0.177709	0.170864	0.142256	0.143176	0.152128	0.169054	0.178763	0.172272	0.168303	0.170752	0.150655	0.17331	0.177742	0.145098	0.16035	0.145179	0.115849	0.17523
Fatty acid elongation	0.219664	0.237089	0.213991	0.225307	0.24476	0.251396	0.211273	0.245334	0.219736	0.211849	0.241744	0.195414	0.236426	0.215608	0.187772	0.240672	0.244677	0.230568	0.191938	0.284106	0.206253	0.21073	0.255633	0.198407	0.212806	0.267381	0.201046	0.260682	0.238285	0.197374	0.201918	0.23727	0.22621	0.211599	0.223469	0.248905	0.211559	0.219517	0.267649	0.226765	0.238093	0.26692	0.284984	0.256608	0.23482	0.231374	0.168493	0.23116	0.28298
Fatty acid degradation	0.255258	0.206329	0.193204	0.221365	0.241898	0.178388	0.145134	0.181827	0.172574	0.160901	0.246977	0.241681	0.212415	0.198598	0.270228	0.284679	0.217901	0.203366	0.286727	0.246903	0.187176	0.243928	0.251906	0.222869	0.254962	0.204683	0.221057	0.2463	0.236124	0.290417	0.270829	0.282624	0.217407	0.210146	0.229495	0.261842	0.233817	0.253382	0.273853	0.281342	0.256783	0.251962	0.280723	0.246216	0.225747	0.233471	0.206146	0.215471	0.246987
Steroid biosynthesis	0.215241	0.230498	0.199572	0.221195	0.211801	0.233447	0.220583	0.247739	0.239415	0.211426	0.324814	0.231927	0.258824	0.271895	0.260278	0.329283	0.290171	0.264468	0.278651	0.29501	0.311426	0.295507	0.255051	0.277215	0.265585	0.346166	0.252463	0.24869	0.308313	0.261827	0.283054	0.326989	0.265069	0.236953	0.238754	0.334795	0.263636	0.288553	0.378492	0.304337	0.272157	0.286782	0.32712	0.325935	0.209338	0.131724	0.23197	0.206002	0.179485
Primary bile acid biosynthesis	0.000131171	0.0118064	-0.0628976	-0.0342201	0.0655284	-0.023346	-0.0357481	-0.0251157	-0.0598718	-0.04721	0.0600817	0.00406409	-0.00327043	0.0223061	0.0417822	0.108365	-0.017051	-0.0129501	0.0333465	0.0155835	0.0239066	0.0188229	0.0337675	0.0637954	0.0118633	0.000497664	-0.0094256	0.00851922	0.0149831	0.0698838	0.0111539	0.0262025	0.0528815	0.0226098	0.0362333	-0.0147738	0.0221453	0.0156736	0.110543	0.152851	0.036144	0.0925054	0.0611419	0.0270271	-0.00178621	0.0318154	-0.0669739	0.00267114	0.0779851
Ubiquinone and other terpenoid-quinone biosynthesis	0.0887397	0.179062	0.115328	0.0860072	0.180757	0.197643	0.0676571	0.135436	0.163372	0.1039	0.203387	0.17699	0.19009	0.14842	0.1758	0.207069	0.214234	0.216254	0.208173	0.235455	0.162103	0.205934	0.17483	0.131742	0.1866	0.221544	0.153326	0.248184	0.17564	0.2186	0.162321	0.180256	0.149666	0.121401	0.164378	0.165418	0.129841	0.157703	0.256323	0.275555	0.216345	0.256536	0.1859	0.195366	0.0998963	0.114244	0.0198211	0.153164	0.126895
Steroid hormone biosynthesis	-0.228751	-0.214009	-0.259492	-0.272367	-0.205322	-0.207416	-0.209767	-0.185666	-0.182728	-0.236598	-0.155105	-0.145561	-0.185494	-0.165555	-0.141296	-0.0509957	-0.138668	-0.0691796	-0.0781018	-0.11189	-0.187749	-0.105513	-0.0136436	-0.167343	-0.179324	-0.214359	-0.152432	-0.0642609	-0.177134	-0.027781	-0.141909	-0.148533	-0.162912	-0.212786	-0.132768	-0.145309	-0.058222	-0.0764808	-0.079019	-0.139116	-0.0986843	-0.0626198	-0.000490407	-0.0402957	-0.260779	-0.240491	-0.26921	-0.231892	-0.217806
Oxidative phosphorylation	0.315696	0.373448	0.388444	0.342934	0.386783	0.387317	0.363006	0.370976	0.379787	0.293643	0.345443	0.296359	0.326607	0.326763	0.307917	0.371013	0.356237	0.361524	0.310865	0.394669	0.328119	0.327289	0.358665	0.279692	0.289623	0.334182	0.335695	0.409482	0.376367	0.362756	0.297155	0.339618	0.323925	0.277217	0.355189	0.350888	0.283005	0.321109	0.414312	0.407574	0.380882	0.428647	0.386766	0.362848	0.303863	0.29496	0.294342	0.344762	0.401463
Arginine biosynthesis	0.121276	0.113994	0.0842599	0.0908245	0.0800363	0.133603	0.092924	0.141163	0.0843019	0.10711	0.12726	0.144908	0.161832	0.098834	0.170447	0.215563	0.207698	0.157463	0.237947	0.0990426	0.150544	0.121506	0.163754	0.126891	0.110223	0.158371	0.218922	0.248395	0.162208	0.233052	0.170539	0.163801	0.133279	0.140863	0.150023	0.157323	0.156657	0.132155	0.232906	0.175489	0.215184	0.180156	0.165473	0.12112	0.128024	0.130493	0.0654222	0.103248	0.155314
Purine metabolism	0.14259	0.153511	0.14006	0.112912	0.136969	0.121847	0.0833614	0.125626	0.12043	0.0991053	0.133725	0.128122	0.146531	0.116929	0.128286	0.140281	0.151444	0.173459	0.128444	0.146804	0.122044	0.122199	0.141847	0.116852	0.121696	0.166655	0.144144	0.149546	0.148968	0.145131	0.131031	0.145289	0.133711	0.10982	0.128844	0.121637	0.130599	0.144864	0.160348	0.145143	0.157613	0.156969	0.152663	0.127965	0.127932	0.131483	0.112216	0.141616	0.16208
Caffeine metabolism	-0.364483	-0.350602	-0.386137	-0.372292	-0.356197	-0.254845	-0.194713	-0.293576	-0.305947	-0.320625	-0.120759	-0.159989	-0.119867	-0.208211	-0.215335	-0.211804	-0.291363	-0.117824	-0.237394	-0.273954	-0.22625	-0.222873	-0.17082	-0.259296	-0.253806	-0.272157	-0.174892	-0.205284	-0.253174	-0.274798	0.129615	-0.204765	-0.215948	-0.2791	-0.211523	-0.202313	-0.122895	-0.157509	-0.256634	-0.198639	-0.261258	-0.206353	-0.099852	-0.105839	-0.371082	-0.341676	-0.376894	-0.369346	-0.391195
Pyrimidine metabolism	0.151757	0.220673	0.184289	0.175793	0.210207	0.201769	0.136416	0.185083	0.213124	0.139226	0.206995	0.177446	0.24673	0.19131	0.158884	0.244638	0.208526	0.267645	0.190757	0.251239	0.218142	0.207039	0.212274	0.169831	0.184828	0.230665	0.184042	0.236946	0.23458	0.198901	0.190597	0.206946	0.218746	0.185465	0.208373	0.187523	0.185772	0.215805	0.246585	0.215789	0.208588	0.266649	0.219322	0.196888	0.17931	0.143243	0.167337	0.222	0.159406
Alanine, aspartate and glutamate metabolism	0.211667	0.145083	0.172399	0.193037	0.183368	0.173582	0.12507	0.17104	0.164783	0.128276	0.14244	0.145031	0.141017	0.143117	0.120306	0.164932	0.19648	0.151782	0.191131	0.158154	0.150282	0.138371	0.119318	0.133742	0.147185	0.176866	0.170145	0.19805	0.179462	0.19746	0.15124	0.160257	0.120493	0.129835	0.128343	0.144551	0.113063	0.155294	0.212353	0.156089	0.214711	0.150729	0.110899	0.147748	0.184933	0.210779	0.166979	0.149616	0.238294
Glycine, serine and threonine metabolism	0.146232	0.10456	0.0985854	0.177508	0.147769	0.0848875	0.0397108	0.088261	0.0583651	0.0369106	0.0515002	0.00510338	0.0449814	0.0367754	0.0608293	0.0542241	0.068146	0.0664332	0.0506641	0.122874	0.0769219	0.0680342	0.068132	0.049871	0.081454	0.0913114	0.047087	0.0544733	0.128826	0.0901645	0.0988328	0.034705	0.0331187	0.0291584	0.0785137	0.0558254	0.0470714	0.0679572	0.0881783	0.0857305	0.0740876	0.0926094	0.0526093	0.0270526	0.150458	0.148384	0.0858978	0.090482	0.156409
Cysteine and methionine metabolism	0.232485	0.255634	0.22988	0.252632	0.247925	0.275624	0.244099	0.260469	0.269785	0.236724	0.233197	0.204717	0.242016	0.20719	0.222845	0.261554	0.242897	0.232163	0.215798	0.292457	0.260695	0.237827	0.203136	0.221244	0.236044	0.297594	0.234511	0.265151	0.254729	0.266174	0.242886	0.22615	0.18765	0.192856	0.212147	0.240435	0.210591	0.24249	0.274486	0.233795	0.249306	0.261737	0.18828	0.208994	0.242315	0.233522	0.228597	0.246303	0.245433
Valine, leucine and isoleucine degradation	0.275931	0.230774	0.222601	0.260687	0.269529	0.253284	0.210637	0.21225	0.23489	0.219683	0.264414	0.255402	0.226632	0.239768	0.294674	0.27758	0.254028	0.224964	0.300983	0.284332	0.211777	0.286736	0.273627	0.246529	0.290005	0.253727	0.252282	0.269797	0.240903	0.330259	0.29523	0.276627	0.242979	0.234014	0.23945	0.252448	0.251206	0.25765	0.292878	0.324259	0.282924	0.289036	0.282293	0.267522	0.263616	0.262918	0.22971	0.219807	0.275892
Valine, leucine and isoleucine biosynthesis	0.173524	0.235598	0.130698	0.148441	0.223913	0.163906	0.178389	0.0359142	0.267139	0.107553	0.230519	0.203315	0.245347	0.224533	0.120167	0.266939	0.232934	0.176998	0.103496	0.287009	0.243852	0.266612	0.279625	0.251475	0.170918	0.314311	0.245271	0.226057	0.153962	0.312445	0.25514	0.115407	0.0676059	0.144701	0.168376	0.172873	0.258919	0.225118	0.367259	0.296279	0.24255	0.196536	0.0526478	0.27149	0.219843	0.207611	0.104478	0.257979	0.1962
Lysine degradation	0.25035	0.225451	0.249327	0.27314	0.239876	0.25377	0.231633	0.249878	0.258004	0.265288	0.238975	0.245976	0.218961	0.226552	0.25544	0.244623	0.235568	0.211249	0.256373	0.275207	0.215204	0.246106	0.209986	0.249205	0.270984	0.268717	0.233235	0.220134	0.243786	0.274616	0.279683	0.226613	0.230889	0.254551	0.23814	0.253671	0.241824	0.236262	0.19754	0.221519	0.233799	0.215612	0.213975	0.229561	0.282344	0.270795	0.253934	0.246103	0.221659
Arginine and proline metabolism	0.260143	0.232749	0.190531	0.235949	0.259902	0.186695	0.14836	0.192687	0.166021	0.181439	0.214691	0.188052	0.228417	0.20186	0.223045	0.242378	0.250833	0.193758	0.240085	0.239059	0.213487	0.20128	0.24277	0.226787	0.240943	0.219284	0.233456	0.239308	0.250938	0.250413	0.233993	0.233093	0.19777	0.186748	0.229509	0.23755	0.21342	0.217867	0.202615	0.228893	0.223055	0.224775	0.234817	0.215944	0.226856	0.26281	0.176485	0.200041	0.294052
Histidine metabolism	0.139642	0.1125	0.0262021	0.112371	0.19214	0.0784595	0.0988771	0.0265324	0.0602647	0.0387473	0.147781	0.120784	0.103056	0.101269	0.236646	0.223249	0.109956	0.199057	0.21535	0.171761	0.071232	0.172121	0.15822	0.11344	0.166776	0.119646	0.161624	0.17396	0.150862	0.234814	0.15872	0.162554	0.141203	0.0886133	0.142094	0.117783	0.177161	0.156087	0.152988	0.15069	0.143882	0.128368	0.17485	0.12624	0.0841193	0.151207	0.0736889	0.119759	0.206174
Tyrosine metabolism	-0.0617332	-0.0439584	-0.0938592	-0.0754886	-0.00685283	-0.0592977	-0.025482	-0.0363563	-0.0370792	-0.0647369	-0.0117623	-0.0156831	0.0117114	-0.001347	0.103456	0.115444	0.00333149	0.0425728	0.108428	0.0356053	-0.0433482	0.0432037	0.056434	-0.0280718	0.0280734	-0.0405424	0.0321267	0.0523743	0.0124747	0.128195	0.0385059	0.0504595	-0.00440221	-0.0679568	0.0254333	-0.0109117	0.0577904	0.0550266	0.0511932	0.0216206	0.0458997	-0.0128182	0.0746405	0.0398519	-0.0922585	-0.0567835	-0.109674	-0.0795145	-0.0208782
Phenylalanine metabolism	0.0208395	0.0236748	-0.0415502	0.0100181	0.0704665	0.0855319	0.0928905	0.019824	0.0591104	0.0277617	0.0774555	0.0629676	0.0923806	0.10035	0.229092	0.235855	0.111054	0.152968	0.183022	0.126712	0.045221	0.147339	0.133645	0.0470656	0.109283	0.0250158	0.165673	0.160221	0.113277	0.217804	0.118336	0.136799	0.0842126	0.0242144	0.0962328	0.110756	0.162028	0.136052	0.15983	0.0885343	0.0987781	0.0276556	0.11883	0.100976	-0.0240908	0.0285643	-0.067525	-0.00291329	0.0565553
Tryptophan metabolism	0.117638	0.119441	0.0694234	0.0926952	0.138957	0.0936834	0.0538031	0.0591425	0.106941	0.0640772	0.116122	0.116262	0.127992	0.137636	0.165588	0.177214	0.131046	0.128146	0.170666	0.175383	0.0996094	0.133894	0.132095	0.103475	0.172155	0.135235	0.145247	0.165349	0.107053	0.201715	0.169955	0.175134	0.106187	0.108234	0.139687	0.135931	0.136555	0.166463	0.219154	0.17201	0.17346	0.146849	0.152531	0.139029	0.0885688	0.106018	0.0492121	0.105503	0.137805
Phenylalanine, tyrosine and tryptophan biosynthesis	0.0145277	-0.0185386	-0.013899	-0.0131103	0.0326002	0.1607	0.0719167	0.00912373	0.128538	0.00957758	0.0492876	0.0454161	0.0561047	0.0825812	0.0869661	0.198854	0.0922534	0.0494245	0.061924	0.0855891	0.040308	0.0141336	0.0268124	-0.056401	0.00725438	0.0447194	0.137813	0.16109	0.000547768	0.107551	0.0195216	0.10967	0.0169767	-0.00917864	0.0170321	0.108298	0.0124968	0.0612329	0.304931	0.0255654	0.0500601	-0.0113388	-0.0562373	0.0755385	-0.0457637	-0.00126717	-0.0543221	-0.0170083	0.0554492
beta-Alanine metabolism	0.181653	0.131146	0.110267	0.152322	0.191053	0.114371	0.13178	0.115869	0.119692	0.11151	0.167292	0.159513	0.134659	0.13754	0.225036	0.207853	0.135204	0.188722	0.210978	0.15254	0.127668	0.186683	0.182594	0.178617	0.187647	0.134666	0.174526	0.172423	0.154896	0.231996	0.185608	0.18229	0.146333	0.140194	0.153421	0.127806	0.187405	0.171353	0.143513	0.185203	0.15716	0.138606	0.185994	0.170014	0.138166	0.181675	0.132425	0.130608	0.219801
Taurine and hypotaurine metabolism	-0.041216	-0.0280181	-0.0666009	-0.0253675	-0.0850574	-0.106269	-0.0825273	-0.0899513	-0.0977511	-0.13781	-0.0327996	0.0151096	-0.00926048	0.0608611	0.00437542	0.0433046	-0.00881084	-0.0779449	-0.0256976	-0.0594572	-0.0924178	0.0649731	0.0806566	0.0272179	0.0396398	-0.112346	-0.013466	-0.0391098	0.0460052	0.0363132	0.0916413	0.0125979	-0.0455467	-0.0720943	-0.00277956	-0.0148078	0.0177345	0.0196916	0.027966	0.0354435	-0.0281857	-0.0408316	0.102366	0.0630061	-0.0198094	-0.0281399	-0.0706984	-0.0664669	-0.00813589
Phosphonate and phosphinate metabolism	0.296751	0.199568	0.104572	0.203395	0.269052	0.170453	0.116256	0.100087	0.183183	0.12682	0.0633095	0.06659	0.123769	0.0964349	0.200147	0.210452	0.111625	0.229451	0.13549	0.283282	0.068149	0.149153	0.236878	0.0406612	0.110503	0.115143	0.0825355	0.181947	0.108247	0.103931	0.119108	0.178031	0.0559201	0.0745028	0.132834	0.115855	0.182623	0.0855912	0.213562	0.116281	0.153421	0.113477	0.275998	0.0711461	0.188662	0.24511	0.146997	0.212285	0.27454
Selenocompound metabolism	0.170466	0.164945	0.178154	0.151082	0.133026	0.182602	0.0915113	0.203621	0.169899	0.198495	0.217581	0.237926	0.199497	0.178868	0.257492	0.251984	0.215335	0.18949	0.252948	0.226208	0.197532	0.226808	0.223891	0.191653	0.21992	0.270396	0.23948	0.193252	0.191251	0.258488	0.249324	0.229207	0.213284	0.197346	0.233071	0.202282	0.249992	0.213132	0.244565	0.232664	0.215576	0.247616	0.210965	0.209369	0.180055	0.165336	0.165011	0.17924	0.159815
D-Amino acid metabolism	0.0562596	0.0389259	-0.00311159	0.0244215	0.0286153	-0.0883366	-0.0428909	-0.0540104	-0.0701425	-0.0885988	0.0277847	0.0465888	0.00387522	-0.0390821	0.010441	-0.0142202	0.0267683	-0.0610355	-0.0759275	-0.0304599	-0.0171086	0.0437435	-0.0104641	-0.000464454	0.0179911	-0.037945	0.00381274	-0.0529078	-0.0584009	0.00141531	-0.0347147	0.0687506	0.0609889	0.0213635	0.00330979	-0.0293515	-0.0638724	-0.00800499	0.00847725	0.142455	-0.0117171	0.0887959	-0.0536461	0.0186026	0.0253354	0.0364666	0.00896054	0.0364759	0.110315
Glutathione metabolism	0.202134	0.269877	0.206914	0.21236	0.261378	0.239629	0.220516	0.257719	0.23024	0.20212	0.224038	0.218035	0.221602	0.250311	0.25699	0.299838	0.232363	0.237603	0.214685	0.281557	0.223946	0.26538	0.270459	0.210772	0.227428	0.255731	0.234336	0.294184	0.254699	0.278545	0.263886	0.256727	0.250483	0.180724	0.228067	0.229136	0.2371	0.269858	0.29298	0.243538	0.256881	0.313454	0.261433	0.245022	0.20739	0.204349	0.175734	0.241736	0.238941
Starch and sucrose metabolism	0.152329	0.17198	0.1134	0.109762	0.177415	0.120162	0.115214	0.112004	0.112557	0.0908103	0.159685	0.133999	0.146682	0.172318	0.155379	0.151398	0.143047	0.146271	0.109858	0.0989422	0.143343	0.189133	0.135145	0.149426	0.141595	0.183985	0.127166	0.135839	0.091877	0.114272	0.147923	0.165348	0.217973	0.149269	0.129266	0.127196	0.129516	0.155392	0.126594	0.154328	0.153119	0.143808	0.148983	0.165072	0.139034	0.184356	0.0959961	0.131137	0.151876
N-Glycan biosynthesis	0.259042	0.296622	0.273576	0.223642	0.272332	0.290308	0.295512	0.289631	0.298057	0.274169	0.278243	0.283851	0.273909	0.290168	0.2787	0.303948	0.314036	0.315227	0.307995	0.337184	0.278114	0.292483	0.295427	0.27897	0.301796	0.263541	0.302081	0.290655	0.329505	0.29953	0.293693	0.283118	0.288698	0.269305	0.31102	0.299296	0.285092	0.272143	0.315924	0.290833	0.304009	0.303583	0.299224	0.313925	0.256074	0.257945	0.241926	0.292409	0.25835
Other glycan degradation	0.263469	0.340606	0.252355	0.216154	0.334325	0.272741	0.214987	0.249179	0.222778	0.239213	0.352694	0.311949	0.28925	0.349627	0.338388	0.375088	0.325695	0.331391	0.360303	0.349938	0.290788	0.348461	0.33918	0.294962	0.349194	0.298989	0.31004	0.347131	0.370757	0.393294	0.31265	0.335221	0.337558	0.305595	0.308771	0.350645	0.344593	0.313061	0.345569	0.333775	0.344516	0.314083	0.323338	0.334356	0.270162	0.291711	0.25105	0.324364	0.308808
Mucin type O-glycan biosynthesis	0.0423624	0.0687379	0.0115287	-0.0299835	0.0478914	0.122968	0.136816	0.105694	0.12615	0.0985795	0.194053	0.218037	0.180359	0.166236	0.170276	0.163389	0.216307	0.196272	0.215474	0.147853	0.158984	0.203991	0.299799	0.199481	0.212441	0.107596	0.218715	0.133668	0.210117	0.158987	0.18711	0.259052	0.17894	0.160275	0.201209	0.150713	0.289862	0.181177	0.131477	0.185579	0.167644	0.122872	0.269512	0.292319	0.0118888	0.0519809	0.0208636	0.0702593	0.0478622
Various types of N-glycan biosynthesis	0.287602	0.319681	0.268267	0.236662	0.288487	0.276244	0.283339	0.279663	0.280039	0.260415	0.2965	0.319629	0.303066	0.309324	0.294428	0.319286	0.351928	0.316591	0.314906	0.328008	0.28353	0.316122	0.301946	0.302208	0.335937	0.260973	0.327597	0.300878	0.358302	0.295406	0.319046	0.295357	0.325889	0.288738	0.32909	0.342117	0.308747	0.2934	0.310074	0.292095	0.30233	0.304275	0.301352	0.320649	0.295127	0.301382	0.261325	0.31534	0.275398
Other types of O-glycan biosynthesis	0.188373	0.193196	0.164277	0.154365	0.203443	0.171957	0.200346	0.215013	0.194425	0.241767	0.254131	0.235774	0.238682	0.257715	0.215322	0.221574	0.247186	0.238024	0.251108	0.207158	0.230442	0.267243	0.267081	0.265947	0.274164	0.178	0.240179	0.189098	0.26066	0.192048	0.218611	0.24987	0.243983	0.251054	0.250575	0.247102	0.266744	0.208635	0.166709	0.218295	0.219198	0.208549	0.245886	0.275627	0.197947	0.193741	0.206833	0.231494	0.184069
Mannose type O-glycan biosynthesis	0.282071	0.176529	0.239099	0.300482	0.237119	0.101726	0.137955	0.137017	0.129735	0.167812	0.149761	0.132808	0.104361	0.136023	0.14177	0.149614	0.112077	0.149484	0.144846	0.183082	0.129627	0.176411	0.0911825	0.164561	0.173724	0.189592	0.127518	0.109619	0.163815	0.10997	0.13072	0.119442	0.146822	0.135137	0.140132	0.204605	0.0992215	0.119544	0.0625693	0.0823713	0.127911	0.124748	0.106077	0.144369	0.247848	0.225569	0.307642	0.165459	0.224236
Amino sugar and nucleotide sugar metabolism	0.189221	0.275784	0.200041	0.138519	0.262409	0.224114	0.140358	0.205749	0.194965	0.121194	0.265041	0.246582	0.278634	0.281637	0.24996	0.284057	0.252551	0.280991	0.252093	0.299617	0.279851	0.259631	0.29468	0.227262	0.266561	0.271322	0.268344	0.295639	0.257086	0.267267	0.264623	0.287286	0.266099	0.242237	0.243749	0.25941	0.290304	0.287632	0.342989	0.301588	0.302361	0.302727	0.277053	0.309253	0.178036	0.215115	0.165404	0.270318	0.229512
Neomycin, kanamycin and gentamicin biosynthesis	0.157753	0.169996	0.101077	0.0347641	0.199256	0.156912	0.0639924	0.16605	0.150199	0.103627	0.256762	0.236559	0.24946	0.242562	0.173889	0.167587	0.213925	0.145556	0.0718482	0.0866187	0.238432	0.161063	0.261314	0.132827	0.191498	0.22483	0.142596	0.189627	0.104497	0.104769	0.147626	0.225702	0.281527	0.165188	0.106401	0.0907351	0.297446	0.265871	0.203691	0.169192	0.245049	0.166408	0.205869	0.289024	0.110551	0.192219	0.0899704	0.189467	0.181216
Glycosaminoglycan degradation	0.178418	0.259011	0.176876	0.158417	0.220788	0.243023	0.154488	0.188868	0.192254	0.172596	0.230938	0.227404	0.237858	0.270451	0.256426	0.270733	0.240857	0.300276	0.297502	0.293431	0.222459	0.256513	0.274343	0.233451	0.254991	0.294237	0.233094	0.301537	0.25701	0.276123	0.259708	0.277153	0.279099	0.225149	0.250694	0.246697	0.278789	0.24406	0.25002	0.218503	0.275388	0.214775	0.245877	0.280527	0.213897	0.220731	0.185189	0.264268	0.196331
Glycosaminoglycan biosynthesis - chondroitin sulfate / dermatan sulfate	0.261898	0.295047	0.231398	0.175713	0.208321	0.143405	0.14455	0.116981	0.149675	0.159358	0.133516	0.175879	0.19198	0.211146	0.164971	0.150427	0.226039	0.250173	0.198028	0.19958	0.229209	0.214277	0.191735	0.208073	0.172048	0.184811	0.23171	0.193681	0.202593	0.169554	0.189336	0.205077	0.24224	0.166264	0.229695	0.21629	0.18249	0.199652	0.163052	0.149203	0.152553	0.15974	0.107857	0.19041	0.267434	0.272418	0.202085	0.283701	0.202371
Glycosaminoglycan biosynthesis - keratan sulfate	0.232795	0.273443	0.152358	0.179258	0.203254	0.262766	0.239734	0.22539	0.247061	0.174523	0.246039	0.270811	0.238229	0.266627	0.200981	0.235157	0.258851	0.239606	0.196727	0.254496	0.242827	0.267146	0.290929	0.262776	0.255811	0.175848	0.279768	0.185052	0.270044	0.179513	0.294904	0.266638	0.233524	0.196878	0.317009	0.291548	0.26778	0.229853	0.197983	0.238755	0.217821	0.230018	0.28318	0.271642	0.232134	0.26167	0.0844848	0.273167	0.213392
Glycosaminoglycan biosynthesis - heparan sulfate / heparin	0.159108	0.18168	0.133684	0.115968	0.089968	0.0818441	0.111822	0.096153	0.111263	0.143828	0.0971636	0.154233	0.128952	0.143358	0.134523	0.126069	0.158975	0.126537	0.107512	0.104925	0.112481	0.168609	0.14347	0.167381	0.113988	0.0782101	0.157968	0.0905157	0.129494	0.0627005	0.142193	0.150797	0.149332	0.089068	0.182472	0.188883	0.135371	0.125566	0.0570465	0.1139	0.109037	0.0721944	0.0949231	0.164106	0.186508	0.163132	0.135351	0.141061	0.162755
Glycerolipid metabolism	0.11194	0.0877726	0.0698375	0.0864574	0.0872275	0.0664316	0.0632192	0.0920284	0.0814892	0.0726255	0.133357	0.112512	0.0977378	0.0977616	0.137774	0.169403	0.107239	0.105802	0.130791	0.144104	0.111308	0.111337	0.141433	0.0939688	0.0951059	0.079952	0.0939727	0.102845	0.104914	0.150014	0.127188	0.0957423	0.103209	0.107829	0.119222	0.140427	0.150093	0.120368	0.085834	0.0978928	0.108132	0.120943	0.129236	0.117299	0.105912	0.113639	0.096906	0.0941647	0.108132
Inositol phosphate metabolism	0.239906	0.184779	0.181718	0.204784	0.184428	0.162007	0.204117	0.1576	0.155793	0.198143	0.209344	0.238699	0.21674	0.202023	0.229862	0.2097	0.171457	0.15638	0.231691	0.180234	0.192232	0.201832	0.224569	0.230193	0.243597	0.194156	0.223615	0.17133	0.17521	0.232646	0.231958	0.199573	0.191888	0.237638	0.199256	0.21929	0.256212	0.197794	0.147927	0.177291	0.195968	0.145708	0.195021	0.187245	0.202959	0.221434	0.232566	0.190545	0.237956
Glycosylphosphatidylinositol (GPI)-anchor biosynthesis	0.190119	0.21032	0.204169	0.16993	0.231905	0.203878	0.165816	0.204789	0.190338	0.184101	0.238023	0.168108	0.184322	0.208145	0.216462	0.231101	0.202866	0.254358	0.233029	0.254885	0.186763	0.208247	0.200658	0.164827	0.198875	0.214799	0.188437	0.229543	0.239457	0.212062	0.179678	0.178913	0.197566	0.193572	0.195116	0.221813	0.191844	0.167131	0.235884	0.240729	0.239572	0.236068	0.23161	0.194525	0.207626	0.196427	0.165268	0.200039	0.181618
Glycerophospholipid metabolism	0.134911	0.111792	0.0847523	0.119189	0.144816	0.103499	0.105032	0.130612	0.107859	0.110766	0.159718	0.15155	0.128768	0.132262	0.172956	0.175493	0.147776	0.136869	0.159946	0.150195	0.135654	0.147678	0.172399	0.15106	0.147476	0.0998262	0.155255	0.122011	0.139927	0.166094	0.156009	0.145785	0.131077	0.135903	0.145603	0.150973	0.189579	0.139852	0.141353	0.143892	0.147145	0.144432	0.140849	0.159052	0.125777	0.127305	0.123519	0.129626	0.164904
Ether lipid metabolism	0.0282909	0.000177683	-0.0294436	-0.00799371	0.0847355	-0.0109139	-0.0268653	-0.0126528	-0.00877454	-0.0322572	0.0419606	0.036642	0.0557571	0.042712	0.0730229	0.0753971	0.0590787	0.0541519	0.0962102	0.0102893	0.0238064	0.0533741	0.117074	0.0501081	0.0731648	0.0245782	0.0718738	0.0543038	0.0454987	0.112858	0.0520494	0.0841607	0.00965195	0.0302664	0.0483999	0.0441689	0.113678	0.0681611	0.109661	0.0850225	0.0871624	0.0538457	0.0550467	0.0948158	-0.000163253	0.0225975	0.0541514	0.0349456	0.0930608
Arachidonic acid metabolism	-0.052943	-0.00629983	-0.0984611	-0.0838854	0.0142041	-0.0446293	-0.0525554	-0.0629158	-0.0558737	-0.0878265	-0.00761253	0.00898232	-0.0229785	-0.0169719	0.0756974	0.0615101	0.0303244	0.014566	0.0432498	-0.0273745	-0.0266618	-0.0022172	0.0520273	0.0442075	0.0225857	-0.031766	0.0490442	0.0459366	0.00877636	0.0775426	0.0149649	0.0495309	-0.0132632	-0.0373867	0.0224214	-0.00811835	0.0565887	0.0640814	0.0726955	0.0622403	0.0346428	0.0330365	0.0273327	0.0386964	-0.0637719	-0.0298043	-0.0963938	-0.0246391	-0.00607909
Linoleic acid metabolism	-0.252826	-0.257874	-0.29878	-0.240078	-0.16108	-0.237356	-0.257383	-0.227591	-0.245261	-0.278109	-0.159603	-0.183726	-0.20828	-0.201161	-0.133089	-0.156263	-0.156895	-0.212641	-0.0550265	-0.211672	-0.199157	-0.169278	-0.135668	-0.149336	-0.137266	-0.211735	-0.135618	-0.177624	-0.183177	-0.0397516	-0.181139	-0.143797	-0.202475	-0.210254	-0.171787	-0.178081	-0.101449	-0.148011	-0.0886904	-0.108462	-0.146438	-0.180729	-0.180935	-0.119082	-0.227759	-0.232697	-0.252075	-0.24087	-0.193687
alpha-Linolenic acid metabolism	-0.0694156	-0.0953951	-0.129631	-0.0714824	0.00243031	-0.0946232	-0.118985	-0.0710272	-0.107134	-0.148805	-0.0381209	-0.0362446	-0.080576	-0.053392	0.0278353	-0.0218207	0.00856361	-0.0722491	0.0720892	-0.0757594	-0.0595871	-0.0131633	0.00573591	-0.00511419	-0.00725126	-0.0683993	0.00987836	-0.0539609	-0.0502939	0.0814607	-0.0297839	0.0235883	-0.0775263	-0.0728337	-0.0373447	-0.0245202	0.0332079	-0.00578179	0.0553822	0.0484933	-0.0188208	-0.0399864	-0.0726575	0.0148144	-0.0607319	-0.0581463	-0.0776343	-0.0876652	-0.0262028
Sphingolipid metabolism	0.196618	0.207326	0.173222	0.147425	0.197242	0.15935	0.169775	0.139399	0.153986	0.155056	0.209593	0.212308	0.205267	0.217899	0.198746	0.249949	0.239284	0.218558	0.241398	0.230498	0.18551	0.218697	0.272835	0.193234	0.238885	0.209714	0.216139	0.195554	0.211915	0.212038	0.199171	0.230097	0.2092	0.20973	0.211215	0.244774	0.263035	0.201327	0.198943	0.196975	0.22248	0.188189	0.246341	0.246391	0.1603	0.194614	0.179565	0.190897	0.208905
Glycosphingolipid biosynthesis - lacto and neolacto series	-0.0103983	0.0060948	-0.00201352	-0.00394017	-0.0172986	0.00986011	0.0664151	-0.0112212	0.0152012	-0.0208365	0.0515241	0.050148	0.0913644	0.0875606	0.0493237	0.0890441	0.0781785	0.118548	0.114595	0.115781	0.0738768	0.115273	0.181481	0.0885569	0.0954301	0.0128508	0.0874382	0.0755859	0.136192	0.0305656	0.0814648	0.108332	0.062132	0.0443565	0.0721021	0.0841527	0.161297	0.0899714	0.0445509	0.0352148	0.0972076	0.101313	0.176066	0.1379	-0.0156183	0.00243662	-0.0234033	-0.0147114	-0.0177838
Glycosphingolipid biosynthesis - globo and isoglobo series	0.162609	0.183299	0.138958	0.0993629	0.143784	0.149885	0.136476	0.067561	0.122426	0.0524646	0.178191	0.163018	0.187448	0.173531	0.144504	0.192586	0.194418	0.168148	0.101647	0.218487	0.167428	0.174039	0.222453	0.151136	0.171143	0.144739	0.187765	0.141911	0.178904	0.136504	0.161782	0.199518	0.16782	0.102652	0.158029	0.176968	0.253136	0.208494	0.186628	0.189522	0.174747	0.123275	0.152265	0.205005	0.107169	0.157033	0.104673	0.165893	0.160337
Glycosphingolipid biosynthesis - ganglio series	0.202586	0.233874	0.217475	0.163085	0.205752	0.163472	0.0974385	0.157805	0.179154	0.118822	0.212237	0.204489	0.175259	0.179082	0.234901	0.203837	0.234476	0.212159	0.232007	0.226533	0.178287	0.192152	0.2053	0.179552	0.21438	0.162045	0.24617	0.180498	0.249809	0.229041	0.196121	0.241247	0.207916	0.175559	0.218929	0.207588	0.185103	0.204614	0.211935	0.276378	0.211164	0.181149	0.145304	0.181377	0.170317	0.207527	0.150994	0.213877	0.232816
Pyruvate metabolism	0.211548	0.18208	0.190089	0.185632	0.20965	0.186858	0.140776	0.185589	0.184533	0.159906	0.208149	0.206282	0.179637	0.185551	0.246257	0.262161	0.189716	0.178683	0.243043	0.269468	0.178209	0.217531	0.207007	0.188735	0.245353	0.233258	0.199181	0.235138	0.207511	0.264731	0.244287	0.224135	0.166164	0.18529	0.204046	0.219874	0.199613	0.22261	0.231632	0.243863	0.234733	0.225358	0.229598	0.219561	0.180394	0.17923	0.176847	0.170394	0.226579
Glyoxylate and dicarboxylate metabolism	0.219013	0.208761	0.256443	0.231954	0.237712	0.251778	0.197395	0.245171	0.209511	0.214583	0.230114	0.221435	0.210761	0.219151	0.25781	0.265833	0.242354	0.237307	0.256967	0.315113	0.227809	0.222817	0.234241	0.209567	0.237535	0.256717	0.207164	0.271927	0.248124	0.296048	0.258726	0.237301	0.199633	0.199862	0.24335	0.261242	0.220502	0.232246	0.29457	0.269753	0.280325	0.265783	0.256515	0.221545	0.254171	0.214286	0.229483	0.205373	0.240953
Propanoate metabolism	0.258628	0.195783	0.21177	0.248227	0.245188	0.2494	0.204939	0.232484	0.220758	0.229124	0.225759	0.247714	0.208645	0.224084	0.290735	0.274063	0.202044	0.203205	0.292143	0.260626	0.204106	0.259178	0.245703	0.23136	0.269152	0.240219	0.241395	0.25556	0.229823	0.308452	0.283195	0.241053	0.195555	0.232319	0.203094	0.223882	0.244186	0.211571	0.258811	0.278296	0.28275	0.268122	0.253883	0.246994	0.244099	0.248562	0.213737	0.186219	0.2603
Butanoate metabolism	0.129522	0.0391831	0.0793155	0.100175	0.072696	0.0699966	0.051465	0.0272574	0.0788944	0.0455639	0.0738206	0.0563249	0.0512973	0.0513693	0.106614	0.0953062	0.0673946	0.0331903	0.146366	0.142904	0.019695	0.0973031	0.112537	0.0865432	0.124219	0.0639521	0.0442949	0.0801741	0.086528	0.175361	0.119184	0.0885407	0.0738321	0.0726474	0.0569131	0.0561637	0.102148	0.0784019	0.106354	0.130205	0.137605	0.0990693	0.155956	0.102672	0.0802146	0.0857822	0.0568844	0.0184813	0.144104
One carbon pool by folate	0.204422	0.229174	0.258145	0.248816	0.21898	0.250036	0.17292	0.254649	0.226292	0.204596	0.235941	0.14131	0.187853	0.160828	0.173923	0.200682	0.213891	0.239412	0.164141	0.290623	0.235058	0.18121	0.167787	0.195295	0.176786	0.274939	0.183924	0.224395	0.241771	0.283985	0.194508	0.161499	0.194055	0.179658	0.188371	0.229376	0.187897	0.217016	0.207515	0.187853	0.209795	0.214487	0.182464	0.157051	0.220299	0.196306	0.276312	0.232545	0.187078
Thiamine metabolism	0.130009	0.127274	0.10497	0.0701901	0.15263	0.199222	0.112992	0.230082	0.125157	0.183854	0.150675	0.138103	0.0721717	0.0910419	0.163986	0.0957717	0.135592	0.0738324	0.131013	0.132292	0.0584846	0.0969521	0.142579	0.14037	0.124868	0.109012	0.0754243	0.0917616	0.137762	0.0998937	0.112507	0.154639	0.132307	0.0519383	0.14608	0.080933	0.12215	0.157221	0.135672	0.192186	0.150794	0.114633	0.144278	0.0922664	0.0664028	0.0901032	0.0571483	0.094038	0.206887
Riboflavin metabolism	0.0995201	0.298717	0.17319	0.157127	0.246387	0.294041	0.203104	0.24053	0.259856	0.140922	0.276748	0.242271	0.303068	0.329615	0.287217	0.440362	0.261822	0.286784	0.224605	0.343765	0.276905	0.330531	0.305833	0.262014	0.257069	0.269425	0.332178	0.335483	0.283256	0.344567	0.277212	0.33266	0.238556	0.247723	0.31339	0.305694	0.283757	0.303061	0.383364	0.336822	0.3383	0.305797	0.291819	0.364565	0.135893	0.143403	0.113739	0.286174	0.230324
Vitamin B6 metabolism	0.281407	0.241328	0.263532	0.270296	0.253544	0.231657	0.198578	0.194937	0.175785	0.229289	0.157357	0.110827	0.205118	0.137213	0.113337	0.190732	0.22429	0.193253	0.196209	0.182349	0.184217	0.167705	0.117768	0.171341	0.20806	0.207813	0.157015	0.130304	0.217782	0.136307	0.14796	0.101852	0.146529	0.158447	0.18569	0.131918	0.0946807	0.182101	0.19755	0.152561	0.134084	0.166147	0.0750385	0.167126	0.237357	0.266952	0.241608	0.210494	0.336051
Nicotinate and nicotinamide metabolism	0.0890548	0.124839	0.0628594	0.14449	0.156626	0.130009	0.0919673	0.030646	0.115176	0.059668	0.138317	0.107094	0.141276	0.136247	0.105824	0.172371	0.122549	0.137947	0.136012	0.142264	0.126175	0.131353	0.138922	0.116034	0.111548	0.155763	0.123471	0.144702	0.132453	0.1369	0.104461	0.152953	0.119985	0.116349	0.129667	0.105864	0.121401	0.120611	0.176943	0.158228	0.148775	0.152411	0.130162	0.135863	0.0991854	0.0851785	0.0724115	0.0989611	0.131633
Pantothenate and CoA biosynthesis	0.101227	0.156041	0.0825875	0.0608461	0.133001	0.0801641	0.082234	0.0612324	0.104853	0.0817041	0.145827	0.136029	0.148074	0.145821	0.127459	0.194817	0.157993	0.145227	0.143203	0.138694	0.128811	0.182894	0.142378	0.130455	0.154939	0.112029	0.167188	0.149696	0.124835	0.168448	0.153462	0.14578	0.0981159	0.13656	0.148861	0.137369	0.140654	0.150302	0.214453	0.162668	0.134463	0.147139	0.152922	0.149321	0.125964	0.117166	0.0807613	0.128576	0.0997138
Biotin metabolism	0.0399505	0.100708	0.0543507	0.0574843	0.0870428	0.11611	0.109391	0.0441019	0.0058975	0.167868	0.143695	0.0842164	0.0981371	0.0408395	0.126648	0.0493049	0.056348	0.0975566	0.113813	0.0834944	0.0506524	0.0920668	0.185486	0.123078	0.118011	0.175226	0.0512537	0.163645	0.0851	0.0803398	0.12025	0.118585	0.224241	0.102891	0.0802737	-0.0159373	0.163882	0.0569731	0.130259	0.157158	0.10817	0.240404	0.252925	0.075485	0.0998976	0.132003	0.0755034	0.150818	0.0824925
Lipoic acid metabolism	-0.217256	-0.168785	-0.154179	-0.191772	-0.0872436	-0.0942617	-0.119274	-0.0552937	-0.0992281	-0.110709	-0.125795	-0.183264	-0.154342	-0.191508	-0.151975	-0.115313	-0.177575	-0.114601	-0.112806	-0.186725	-0.190079	-0.155842	-0.123818	-0.209688	-0.127965	-0.124211	-0.183866	-0.0910084	-0.186838	-0.125477	-0.188118	-0.138366	-0.125308	-0.16379	-0.198602	-0.13589	-0.145093	-0.170391	-0.0436519	-0.0707738	-0.148422	-0.0441114	-0.0542898	-0.157607	-0.18557	-0.200242	-0.177308	-0.139301	-0.173383
Folate biosynthesis	0.0554769	0.0973191	0.0564102	0.0724788	0.0908434	0.146304	0.0967056	0.1577	0.0826659	0.105617	0.0890331	0.0689929	0.0812056	0.057949	0.164163	0.217308	0.133526	0.17809	0.128542	0.168428	0.0692851	0.0645037	0.16086	0.0537115	0.0145161	0.0785203	0.0738359	0.184576	0.134346	0.173426	0.0942733	0.0930654	0.0762694	-0.0133147	0.108373	0.0923723	0.130534	0.160219	0.206889	0.130539	0.124345	0.18716	0.140737	0.0690733	0.0424384	0.038368	0.0370203	0.0635716	0.0917978
Retinol metabolism	-0.239896	-0.198003	-0.266821	-0.220569	-0.219066	-0.225171	-0.206282	-0.238752	-0.232034	-0.206308	-0.157846	-0.148809	-0.174085	-0.151081	-0.147016	-0.040554	-0.12729	-0.127683	-0.0745041	-0.120292	-0.198643	-0.118155	-0.000452363	-0.15928	-0.154371	-0.185054	-0.162164	-0.103161	-0.171885	-0.0619014	-0.0854165	-0.129942	-0.171395	-0.209648	-0.122967	-0.169397	-0.0287268	-0.103687	-0.092676	-0.122613	-0.0901857	-0.134119	0.0304456	-0.0327041	-0.249654	-0.229042	-0.262875	-0.229966	-0.217304
Porphyrin metabolism	-0.0364198	0.000753901	-0.0369844	-0.0620547	0.00294723	0.0178465	-0.0388561	-0.0287746	-0.0255849	-0.0802669	0.00806943	0.00712313	-0.00408211	0.0290798	0.0138661	0.0969837	0.0386169	0.0681577	0.0558793	0.105277	-0.012102	0.0473512	0.0917236	-0.00970374	-0.0229786	0.0100908	-0.000776655	0.0683062	0.0242908	0.133815	0.0226898	0.0172968	0.00761736	-0.0529562	0.0198112	0.0296774	0.0699576	0.0687521	0.0835102	0.0573663	0.0644613	0.0965079	0.126031	0.118081	-0.0589564	-0.0414071	-0.0982147	-0.0240768	0.00613516
Terpenoid backbone biosynthesis	0.283705	0.272974	0.268902	0.25857	0.262506	0.26577	0.214643	0.247145	0.268282	0.233498	0.268393	0.28168	0.242959	0.27493	0.280334	0.287553	0.278501	0.298023	0.342402	0.325259	0.281804	0.291646	0.296966	0.273964	0.29294	0.332374	0.25021	0.301829	0.280707	0.320989	0.286871	0.285164	0.251113	0.257063	0.278647	0.319806	0.300598	0.24458	0.333221	0.301926	0.304875	0.339978	0.380343	0.337218	0.270995	0.233	0.250976	0.22921	0.269013
Nitrogen metabolism	0.0917692	0.119135	0.076031	0.130005	0.112731	-0.0376847	-0.0482576	-0.0486709	-0.0581306	-0.0469903	-0.0936595	-0.0477101	-0.0203049	-0.0474537	-0.0182996	-0.0104923	0.0141161	0.0442288	0.0766616	-0.0315008	-0.0692339	-0.0517883	0.0655414	-0.0818056	-0.0358348	0.030814	0.00428997	0.0588488	-0.0247585	0.0982672	-0.037429	0.0795643	0.00414539	-0.0866577	-0.062405	0.0282343	0.0636587	0.000190676	0.0806096	0.0114756	0.0186784	-0.020718	0.109603	-0.0421065	0.131336	0.18994	-0.00682201	0.0129013	0.069874
Sulfur metabolism	0.197913	0.21819	0.201334	0.2489	0.181945	0.246146	0.205817	0.276349	0.262635	0.16347	0.342225	0.370665	0.32193	0.323183	0.348951	0.39097	0.366158	0.365673	0.382797	0.32118	0.30184	0.358342	0.443589	0.33398	0.355554	0.312495	0.326017	0.365273	0.261862	0.390437	0.350139	0.420305	0.321279	0.235872	0.384103	0.283171	0.38983	0.359942	0.435951	0.419384	0.396883	0.371258	0.451033	0.379489	0.160501	0.130111	0.168798	0.237271	0.302689
Metabolism of xenobiotics by cytochrome P450	-0.134891	-0.116721	-0.180997	-0.141731	-0.0868899	-0.126213	-0.109819	-0.107029	-0.127165	-0.128974	-0.104369	-0.0882704	-0.106906	-0.0867878	-0.0285198	0.0544119	-0.0656235	-0.0618768	-0.0243415	-0.0412964	-0.128294	-0.0391083	0.0481217	-0.101009	-0.075157	-0.137741	-0.0718631	-0.0408253	-0.0836126	0.0735858	-0.00882287	-0.0650538	-0.084963	-0.150126	-0.068938	-0.0732778	0.0234295	-0.0174657	-0.0215341	-0.0545804	-0.0292983	0.0302209	0.0620183	-0.00822558	-0.161072	-0.155725	-0.187248	-0.133302	-0.0934222
Drug metabolism - cytochrome P450	-0.159904	-0.141216	-0.206316	-0.143167	-0.104159	-0.160995	-0.124918	-0.149817	-0.165943	-0.15456	-0.113191	-0.0829464	-0.114888	-0.0965688	-0.0346928	0.0321233	-0.0868895	-0.0909793	0.0137923	-0.0444867	-0.157539	-0.0406862	0.0354607	-0.122434	-0.0762048	-0.155222	-0.0942972	-0.0680435	-0.0888554	0.0717332	-0.00481799	-0.0898985	-0.088622	-0.157265	-0.0746248	-0.11196	0.0115731	-0.0365545	-0.0380369	-0.0572539	-0.0384826	-0.0277592	0.0608338	-0.00304687	-0.174048	-0.165583	-0.200931	-0.172764	-0.120294
Drug metabolism - other enzymes	0.00507216	0.0692885	0.0265506	0.0271435	0.0672519	0.0568106	0.0398408	0.0550391	0.0389377	0.017448	0.0813414	0.0469342	0.087593	0.0606715	0.0516182	0.133063	0.0797276	0.106137	0.0749109	0.126934	0.0602699	0.0832766	0.130814	0.0401268	0.0485229	0.0555485	0.0494105	0.0989797	0.080374	0.143665	0.106593	0.0666503	0.0975285	0.020854	0.0716069	0.0554184	0.104573	0.108163	0.111183	0.0793203	0.0944396	0.157825	0.151047	0.114764	0.0172777	0.00571943	-0.00711834	0.0490369	0.039075
Biosynthesis of unsaturated fatty acids	0.284219	0.262621	0.264497	0.287774	0.281556	0.255199	0.224949	0.258357	0.222633	0.211034	0.250077	0.217533	0.227314	0.25827	0.197457	0.247004	0.272285	0.220808	0.217553	0.264379	0.208018	0.262768	0.278359	0.225223	0.241667	0.267822	0.226127	0.22248	0.244378	0.198402	0.245091	0.273306	0.222919	0.223377	0.237878	0.269732	0.230527	0.239178	0.278754	0.259073	0.207838	0.2561	0.30636	0.265569	0.298577	0.298006	0.242055	0.250978	0.318905
[truncated: 5,000 more columns]
